# Supplementary material for: Ligand-to-Metal Ratio Governs Radical-Scavenging Ability of Malate-Stabilised Ceria Nanoparticles
Source: Nanomaterials (Basel). 2024 Nov 27;14(23):1908. doi: 10.3390/nano14231908 (PMC11643014; doi:10.3390/nano14231908)
Supplement: Supplementary file 1 [file nanomaterials-14-01908-s001.zip]

Archive with 1 entries (1 files):
- nanomaterials-3251019-supplementary.pdf
